# Supplementary material for: MitoTex (Mitochondria Texture Analysis User Interface): Open-Source Framework for Textural Characterization and Classification of Mitochondrial Structures
Source: Int J Mol Sci. 2026 Jan 24;27(3):1191. doi: 10.3390/ijms27031191 (PMC12897202; doi:10.3390/ijms27031191)
Supplement: Supplementary file 1 [file ijms-27-01191-s001.zip]

Archive with 4 entries (4 files):
- Supplemental_figure_S1.pdf
- Supplemental_material_S1.pdf
- Supplemental_material_S2.pdf
- Supplemental_material_S3.pdf
